# Supplementary material for: Putative Epigenetic Regulator microRNAs (epi-miRNAs) and Their Predicted Targets in High-Fat Diet-Induced Cardiac Dysfunction: An In Silico Analysis in Obese Rats
Source: Int J Mol Sci. 2025 Mar 3;26(5):2247. doi: 10.3390/ijms26052247 (PMC11900980; doi:10.3390/ijms26052247)
Supplement: Supplementary file 1 [file ijms-26-02247-s001.zip]

Archive with 3 entries (3 files):
- FigureS1.png
- TableS1.pdf
- TableS2.xlsx
