# Supplementary material for: Putative Epigenetic Regulator microRNAs (epi-miRNAs) and Their Predicted Targets in High-Fat Diet-Induced Cardiac Dysfunction: An In Silico Analysis in Obese Rats
Source: Int J Mol Sci. 2025 Mar 3;26(5):2247. doi: 10.3390/ijms26052247 (PMC11900980; doi:10.3390/ijms26052247)
Supplement: Supplementary file 1 [file ijms-26-02247-s001.zip › TableS2.xlsx]

## Sheet: cardiac_gene_list_express_GO
Gene Symbol	GeneName	EntrezGeneID	Expression	GO term	histone acetyltransferase activity	histone deacetylase activity	histone methyltransferase activity	histone demethylase activity	histone ubiquitin ligase activity	histone deubiquitinase activity	histone kinase activity	histone phosphatase activity	histone succinyltransferase activity	histone lactyltransferase activity	histone glutaryltransferase activity	histone butyryltransferase activity	DNA-methyltransferase activity	DNA demethylase activity	positive regulation of gene expression via chromosomal CpG island demethylation	epigenetic programing of male pronucleus (Synonyms: DNA demethylation of male pronucleus)
					GO:0004402	GO:0004407	GO:0042054	GO:0032452	GO:0140852	GO:0140934	GO:0035173	GO:0140789	GO:0106078	GO:0120301	GO:0106229	GO:0140069	GO:0009008	GO:0035514	GO:0044029	GO:0044727
Arrb1	arrestin, beta 1	25387	L	GO:0004402	1	0	0	0	0	0	0	0	0	0	0	0	0	0	0	0
Atf2	activating transcription factor 2	81647	M	GO:0004402	1	0	0	0	0	0	0	0	0	0	0	0	0	0	0	0
Bckdk	branched chain ketoacid dehydrogenase kinase	29603	M	GO:0004402	1	0	0	0	0	0	0	0	0	0	0	0	0	0	0	0
Brca2	BRCA2, DNA repair associated	360254	L	GO:0004402	1	0	0	0	0	0	0	0	0	0	0	0	0	0	0	0
Brd1	bromodomain containing 1	315210	L	GO:0004402	1	0	0	0	0	0	0	0	0	0	0	0	0	0	0	0
Brpf1	bromodomain and PHD finger containing, 1	679713	L	GO:0004402	1	0	0	0	0	0	0	0	0	0	0	0	0	0	0	0
Brpf3	bromodomain and PHD finger containing, 3	309647	L	GO:0004402	1	0	0	0	0	0	0	0	0	0	0	0	0	0	0	0
Clock	clock circadian regulator	60447	M	GO:0004402	1	0	0	0	0	0	0	0	0	0	0	0	0	0	0	0
Cluap1	clusterin associated protein 1	363544	M	GO:0004402	1	0	0	0	0	0	0	0	0	0	0	0	0	0	0	0
Crebbp	CREB binding protein	54244	M	GO:0004402	1	0	0	0	0	0	0	0	0	0	0	0	0	0	0	0
Dmap1	DNA methyltransferase 1-associated protein 1	298447	M	GO:0004402	1	0	0	0	0	0	0	0	0	0	0	0	0	0	0	0
Ep300	E1A binding protein p300	170915	L	GO:0004402; GO:0120301; GO:0140069	1	0	0	0	0	0	0	0	0	1	0	1	0	0	0	0
Gtf2b	general transcription factor IIB	81673	M	GO:0004402	1	0	0	0	0	0	0	0	0	0	0	0	0	0	0	0
Gtf3c4	general transcription factor IIIC subunit 4	685539	L	GO:0004402	1	0	0	0	0	0	0	0	0	0	0	0	0	0	0	0
Hat1	histone acetyltransferase 1	296501	M	GO:0004402	1	0	0	0	0	0	0	0	0	0	0	0	0	0	0	0
Ing3	inhibitor of growth family, member 3	312154	L	GO:0004402	1	0	0	0	0	0	0	0	0	0	0	0	0	0	0	0
Ing4	inhibitor of growth family, member 4	297597	M	GO:0004402	1	0	0	0	0	0	0	0	0	0	0	0	0	0	0	0
Jade1	jade family PHD finger 1	310352	M	GO:0004402	1	0	0	0	0	0	0	0	0	0	0	0	0	0	0	0
Jade2	jade family PHD finger 2	303113	L	GO:0004402	1	0	0	0	0	0	0	0	0	0	0	0	0	0	0	0
Kat14	lysine acetyltransferase 14	362224	L	GO:0004402	1	0	0	0	0	0	0	0	0	0	0	0	0	0	0	0
Kat2a	lysine acetyltransferase 2A	303539	M	GO:0004402; GO:0106078; GO:0106229	1	0	0	0	0	0	0	0	1	0	1	0	0	0	0	0
Kat5	lysine acetyltransferase 5	192218	M	GO:0004402	1	0	0	0	0	0	0	0	0	0	0	0	0	0	0	0
Kat6a	lysine acetyltransferase 6A	306571	M	GO:0004402	1	0	0	0	0	0	0	0	0	0	0	0	0	0	0	0
Kat6b	lysine acetyltransferase 6B	688634	L	GO:0004402	1	0	0	0	0	0	0	0	0	0	0	0	0	0	0	0
Kat7	lysine acetyltransferase 7	303470	M	GO:0004402	1	0	0	0	0	0	0	0	0	0	0	0	0	0	0	0
Kat8	lysine acetyltransferase 8	310194	M	GO:0004402	1	0	0	0	0	0	0	0	0	0	0	0	0	0	0	0
Mcm3ap	minichromosome maintenance complex component 3 associated protein	294339	L	GO:0004402	1	0	0	0	0	0	0	0	0	0	0	0	0	0	0	0
Meaf6	MYST/Esa1-associated factor 6	362594	M	GO:0004402	1	0	0	0	0	0	0	0	0	0	0	0	0	0	0	0
Med24	mediator complex subunit 24	619436	M	GO:0004402	1	0	0	0	0	0	0	0	0	0	0	0	0	0	0	0
Naa40	N(alpha)-acetyltransferase 40, NatD catalytic subunit	361718	M	GO:0004402	1	0	0	0	0	0	0	0	0	0	0	0	0	0	0	0
Naa50	N(alpha)-acetyltransferase 50, NatE catalytic subunit	288108	M	GO:0004402	1	0	0	0	0	0	0	0	0	0	0	0	0	0	0	0
Naa60	N(alpha)-acetyltransferase 60, NatF catalytic subunit	363545	M	GO:0004402	1	0	0	0	0	0	0	0	0	0	0	0	0	0	0	0
Nat8f3	N-acetyltransferase 8 (GCN5-related) family member 3	113892	L	GO:0004402	1	0	0	0	0	0	0	0	0	0	0	0	0	0	0	0
Ncoa3	nuclear receptor coactivator 3	84584	L	GO:0004402	1	0	0	0	0	0	0	0	0	0	0	0	0	0	0	0
Oga	O-GlcNAcase	154968	M	GO:0004402	1	0	0	0	0	0	0	0	0	0	0	0	0	0	0	0
Phf10	PHD finger protein 10	292404	M	GO:0004402	1	0	0	0	0	0	0	0	0	0	0	0	0	0	0	0
Tada2a	transcriptional adaptor 2A	360581	L	GO:0004402	1	0	0	0	0	0	0	0	0	0	0	0	0	0	0	0
Taf1	TATA-box binding protein associated factor 1	317256	L	GO:0004402	1	0	0	0	0	0	0	0	0	0	0	0	0	0	0	0
Taf10	TATA-box binding protein associated factor 10	293345	M	GO:0004402	1	0	0	0	0	0	0	0	0	0	0	0	0	0	0	0
Taf9	TATA-box binding protein associated factor 9	373541	L	GO:0004402	1	0	0	0	0	0	0	0	0	0	0	0	0	0	0	0
Usp22	ubiquitin specific peptidase 22	303201	M	GO:0004402; GO:0140934	1	0	0	0	0	1	0	0	0	0	0	0	0	0	0	0
Atxn3	ataxin 3	60331	L	GO:0004407	0	1	0	0	0	0	0	0	0	0	0	0	0	0	0	0
Hdac1	histone deacetylase 1	297893	M	GO:0004407	0	1	0	0	0	0	0	0	0	0	0	0	0	0	0	0
Hdac10	histone deacetylase 10	362981	L	GO:0004407	0	1	0	0	0	0	0	0	0	0	0	0	0	0	0	0
Hdac11	histone deacetylase 11	297453	L	GO:0004407	0	1	0	0	0	0	0	0	0	0	0	0	0	0	0	0
Hdac1l	histone deacetylase 1-like	84576	L	GO:0004407	0	1	0	0	0	0	0	0	0	0	0	0	0	0	0	0
Hdac2	histone deacetylase 2	84577	M	GO:0004407	0	1	0	0	0	0	0	0	0	0	0	0	0	0	0	0
Hdac3	histone deacetylase 3	84578	M	GO:0004407	0	1	0	0	0	0	0	0	0	0	0	0	0	0	0	0
Hdac4	histone deacetylase 4	363287	L	GO:0004407	0	1	0	0	0	0	0	0	0	0	0	0	0	0	0	0
Hdac5	histone deacetylase 5	84580	M	GO:0004407	0	1	0	0	0	0	0	0	0	0	0	0	0	0	0	0
Hdac6	histone deacetylase 6	108348065	L	GO:0004407	0	1	0	0	0	0	0	0	0	0	0	0	0	0	0	0
Hdac7	histone deacetylase 7	84582	M	GO:0004407	0	1	0	0	0	0	0	0	0	0	0	0	0	0	0	0
Hdac8	histone deacetylase 8	363481	L	GO:0004407	0	1	0	0	0	0	0	0	0	0	0	0	0	0	0	0
Hdac9	histone deacetylase 9	687001	L	GO:0004407	0	1	0	0	0	0	0	0	0	0	0	0	0	0	0	0
Mier1	MIER1 transcriptional regulator	313418	M	GO:0004407	0	1	0	0	0	0	0	0	0	0	0	0	0	0	0	0
Mier2	MIER family member 2	362841	L	GO:0004407	0	1	0	0	0	0	0	0	0	0	0	0	0	0	0	0
Mier3	MIER family member 3	310086	L	GO:0004407	0	1	0	0	0	0	0	0	0	0	0	0	0	0	0	0
Mta2	metastasis associated 1 family, member 2	361724	M	GO:0004407	0	1	0	0	0	0	0	0	0	0	0	0	0	0	0	0
Sirt1	sirtuin 1	309757	L	GO:0004407	0	1	0	0	0	0	0	0	0	0	0	0	0	0	0	0
Sirt2	sirtuin 2	361532	M	GO:0004407	0	1	0	0	0	0	0	0	0	0	0	0	0	0	0	0
Sirt3	sirtuin 3	293615	M	GO:0004407	0	1	0	0	0	0	0	0	0	0	0	0	0	0	0	0
Sirt4	sirtuin 4	304539	L	GO:0004407	0	1	0	0	0	0	0	0	0	0	0	0	0	0	0	0
Sirt5	sirtuin 5	306840	M	GO:0004407	0	1	0	0	0	0	0	0	0	0	0	0	0	0	0	0
Sirt6	sirtuin 6	299638	M	GO:0004407	0	1	0	0	0	0	0	0	0	0	0	0	0	0	0	0
Sirt7	sirtuin 7	303745	L	GO:0004407	0	1	0	0	0	0	0	0	0	0	0	0	0	0	0	0
Suds3	SDS3 homolog, SIN3A corepressor complex component	360819	M	GO:0004407	0	1	0	0	0	0	0	0	0	0	0	0	0	0	0	0
Dnmt1	DNA methyltransferase 1	84350	L	GO:0009008	0	0	0	0	0	0	0	0	0	0	0	0	1	0	0	0
Dnmt3a	DNA methyltransferase 3 alpha	444984	L	GO:0009008	0	0	0	0	0	0	0	0	0	0	0	0	1	0	0	0
Dnmt3b	DNA methyltransferase 3 beta	444985	L	GO:0009008	0	0	0	0	0	0	0	0	0	0	0	0	1	0	0	0
Mettl4	methyltransferase like 4	316731	L	GO:0009008	0	0	0	0	0	0	0	0	0	0	0	0	1	0	0	0
Fbxl19	F-box and leucine-rich repeat protein 19	308999	L	GO:0032452	0	0	0	1	0	0	0	0	0	0	0	0	0	0	0	0
Hr	HR, lysine demethylase and nuclear receptor corepressor	60563	L	GO:0032452	0	0	0	1	0	0	0	0	0	0	0	0	0	0	0	0
Jmjd1c	jumonji domain containing 1C	171120	M	GO:0032452	0	0	0	1	0	0	0	0	0	0	0	0	0	0	0	0
Jmjd6	jumonji domain containing 6, arginine demethylase and lysine hydroxylase	360665	M	GO:0032452	0	0	0	1	0	0	0	0	0	0	0	0	0	0	0	0
Kdm1a	lysine demethylase 1A	500569	M	GO:0032452	0	0	0	1	0	0	0	0	0	0	0	0	0	0	0	0
Kdm1b	lysine demethylase 1B	306819	L	GO:0032452	0	0	0	1	0	0	0	0	0	0	0	0	0	0	0	0
Kdm2a	lysine demethylase 2A	361700	M	GO:0032452	0	0	0	1	0	0	0	0	0	0	0	0	0	0	0	0
Kdm2b	lysine demethylase 2B	304495	L	GO:0032452	0	0	0	1	0	0	0	0	0	0	0	0	0	0	0	0
Kdm3a	lysine demethylase 3A	312440	M	GO:0032452	0	0	0	1	0	0	0	0	0	0	0	0	0	0	0	0
Kdm3b	lysine demethylase 3B	682469	M	GO:0032452	0	0	0	1	0	0	0	0	0	0	0	0	0	0	0	0
Kdm4a	lysine demethylase 4A	313539	M	GO:0032452	0	0	0	1	0	0	0	0	0	0	0	0	0	0	0	0
Kdm4b	lysine demethylase 4B	301128	M	GO:0032452	0	0	0	1	0	0	0	0	0	0	0	0	0	0	0	0
Kdm4c	lysine demethylase 4C	298144	L	GO:0032452	0	0	0	1	0	0	0	0	0	0	0	0	0	0	0	0
Kdm5a	lysine demethylase 5A	312678	M	GO:0032452	0	0	0	1	0	0	0	0	0	0	0	0	0	0	0	0
Kdm5b	lysine demethylase 5B	304809	L	GO:0032452	0	0	0	1	0	0	0	0	0	0	0	0	0	0	0	0
Kdm5c	lysine demethylase 5C	317432	M	GO:0032452	0	0	0	1	0	0	0	0	0	0	0	0	0	0	0	0
Kdm5d	lysine demethylase 5D	100312983	L	GO:0032452	0	0	0	1	0	0	0	0	0	0	0	0	0	0	0	0
Kdm6a	lysine demethylase 6A	103689969	M	GO:0032452	0	0	0	1	0	0	0	0	0	0	0	0	0	0	0	0
Kdm6b	lysine demethylase 6B	363630	M	GO:0032452	0	0	0	1	0	0	0	0	0	0	0	0	0	0	0	0
Kdm7a	lysine demethylase 7A	684297	L	GO:0032452	0	0	0	1	0	0	0	0	0	0	0	0	0	0	0	0
Kdm8	lysine demethylase 8	308976	M	GO:0032452	0	0	0	1	0	0	0	0	0	0	0	0	0	0	0	0
Phf2	PHD finger protein 2	306814	M	GO:0032452	0	0	0	1	0	0	0	0	0	0	0	0	0	0	0	0
Phf8	PHD finger protein 8	317425	L	GO:0032452	0	0	0	1	0	0	0	0	0	0	0	0	0	0	0	0
Phf8l	PHD finger protein 8 like (Ensembl:similar to KIAA1111-like protein)	299557	L	GO:0032452	0	0	0	1	0	0	0	0	0	0	0	0	0	0	0	0
Riox1	ribosomal oxygenase 1	314300	L	GO:0032452	0	0	0	1	0	0	0	0	0	0	0	0	0	0	0	0
Riox2	ribosomal oxygenase 2	266670	L	GO:0032452	0	0	0	1	0	0	0	0	0	0	0	0	0	0	0	0
Rsbn1	round spermatid basic protein 1	310749	L	GO:0032452	0	0	0	1	0	0	0	0	0	0	0	0	0	0	0	0
Uty	ubiquitously transcribed tetratricopeptide repeat containing, Y-linked	100310845	M	GO:0032452	0	0	0	1	0	0	0	0	0	0	0	0	0	0	0	0
Atm	ATM serine/threonine kinase	300711	L	GO:0035173	0	0	0	0	0	0	1	0	0	0	0	0	0	0	0	0
Atr	ATR serine/threonine kinase	685055	L	GO:0035173	0	0	0	0	0	0	1	0	0	0	0	0	0	0	0	0
Aurka	aurora kinase A	261730	L	GO:0035173	0	0	0	0	0	0	1	0	0	0	0	0	0	0	0	0
Aurkb	aurora kinase B	114592	L	GO:0035173	0	0	0	0	0	0	1	0	0	0	0	0	0	0	0	0
Baz1b	bromodomain adjacent to zinc finger domain, 1B	368002	M	GO:0035173	0	0	0	0	0	0	1	0	0	0	0	0	0	0	0	0
Bub1	BUB1 mitotic checkpoint serine/threonine kinase	296137	L	GO:0035173	0	0	0	0	0	0	1	0	0	0	0	0	0	0	0	0
Ccnb1	cyclin B1	25203	L	GO:0035173	0	0	0	0	0	0	1	0	0	0	0	0	0	0	0	0
Cdk1	cyclin-dependent kinase 1	54237	L	GO:0035173	0	0	0	0	0	0	1	0	0	0	0	0	0	0	0	0
Cdk2	cyclin dependent kinase 2	362817	L	GO:0035173	0	0	0	0	0	0	1	0	0	0	0	0	0	0	0	0
Cdk5	cyclin-dependent kinase 5	140908	L	GO:0035173	0	0	0	0	0	0	1	0	0	0	0	0	0	0	0	0
Chek1	checkpoint kinase 1	140583	L	GO:0035173	0	0	0	0	0	0	1	0	0	0	0	0	0	0	0	0
Dcaf1	DDB1 and CUL4 associated factor 1	315987	L	GO:0035173	0	0	0	0	0	0	1	0	0	0	0	0	0	0	0	0
Dyrk1a	dual specificity tyrosine phosphorylation regulated kinase 1A	25255	M	GO:0035173	0	0	0	0	0	0	1	0	0	0	0	0	0	0	0	0
Haspin	histone H3 associated protein kinase	687827	L	GO:0035173	0	0	0	0	0	0	1	0	0	0	0	0	0	0	0	0
Hipk4	homeodomain interacting protein kinase 4	308449	L	GO:0035173	0	0	0	0	0	0	1	0	0	0	0	0	0	0	0	0
Jak2	Janus kinase 2	24514	L	GO:0035173	0	0	0	0	0	0	1	0	0	0	0	0	0	0	0	0
Map3k7	mitogen activated protein kinase kinase kinase 7	313121	L	GO:0035173	0	0	0	0	0	0	1	0	0	0	0	0	0	0	0	0
Mst1	macrophage stimulating 1	24566	L	GO:0035173	0	0	0	0	0	0	1	0	0	0	0	0	0	0	0	0
Pkm	pyruvate kinase M1/2	25630	M realtively high	GO:0035173	0	0	0	0	0	0	1	0	0	0	0	0	0	0	0	0
Pkn1	protein kinase N1	29355	M	GO:0035173	0	0	0	0	0	0	1	0	0	0	0	0	0	0	0	0
Prkaa1	protein kinase AMP-activated catalytic subunit alpha 1	65248	L	GO:0035173	0	0	0	0	0	0	1	0	0	0	0	0	0	0	0	0
Prkaa2	protein kinase AMP-activated catalytic subunit alpha 2	78975	M	GO:0035173	0	0	0	0	0	0	1	0	0	0	0	0	0	0	0	0
Prkca	protein kinase C, alpha	24680	L	GO:0035173	0	0	0	0	0	0	1	0	0	0	0	0	0	0	0	0
Prkcb	protein kinase C, beta	25023	L	GO:0035173	0	0	0	0	0	0	1	0	0	0	0	0	0	0	0	0
Prkdc	protein kinase, DNA-activated, catalytic subunit	360748	L	GO:0035173	0	0	0	0	0	0	1	0	0	0	0	0	0	0	0	0
Rps6ka4	ribosomal protein S6 kinase A4	361715	M	GO:0035173	0	0	0	0	0	0	1	0	0	0	0	0	0	0	0	0
Rps6ka5	ribosomal protein S6 kinase A5	314384	L	GO:0035173	0	0	0	0	0	0	1	0	0	0	0	0	0	0	0	0
Slk	STE20-like kinase	54308	M	GO:0035173	0	0	0	0	0	0	1	0	0	0	0	0	0	0	0	0
Vrk1	VRK serine/threonine kinase 1	362779	L	GO:0035173	0	0	0	0	0	0	1	0	0	0	0	0	0	0	0	0
Alkbh1	alkB homolog 1, histone H2A dioxygenase	362766	L	GO:0035514	0	0	0	0	0	0	0	0	0	0	0	0	0	1	0	0
Alkbh2	alkB homolog 2, alpha-ketoglutarate-dependent dioxygenase	304578	L	GO:0035514	0	0	0	0	0	0	0	0	0	0	0	0	0	1	0	0
Alkbh3	alkB homolog 3, alpha-ketoglutarate-dependent dioxygenase	362169	M	GO:0035514	0	0	0	0	0	0	0	0	0	0	0	0	0	1	0	0
Alkbh4	alkB homolog 4, lysine demethylase	288587	L	GO:0035514	0	0	0	0	0	0	0	0	0	0	0	0	0	1	0	0
Fto	FTO, alpha-ketoglutarate dependent dioxygenase	291905	M	GO:0035514	0	0	0	0	0	0	0	0	0	0	0	0	0	1	0	0
AABR07010705.1	Predicted to enable histone H4K20 monomethyltransferase activity. Predicted to be involved in chromatin remodeling and methylation.'		L	GO:0042054	0	0	1	0	0	0	0	0	0	0	0	0	0	0	0	0
Ash1l	ASH1 like histone lysine methyltransferase	310638	M	GO:0042054	0	0	1	0	0	0	0	0	0	0	0	0	0	0	0	0
Atpsckmt	ATP synthase c subunit lysine N-methyltransferase	499561	M	GO:0042054	0	0	1	0	0	0	0	0	0	0	0	0	0	0	0	0
Carm1	coactivator-associated arginine methyltransferase 1	363026	M	GO:0042054	0	0	1	0	0	0	0	0	0	0	0	0	0	0	0	0
Dot1l	DOT1 like histone lysine methyltransferase	362831	L	GO:0042054	0	0	1	0	0	0	0	0	0	0	0	0	0	0	0	0
Eed	embryonic ectoderm development	293104	M	GO:0042054	0	0	1	0	0	0	0	0	0	0	0	0	0	0	0	0
Ehmt1	euchromatic histone lysine methyltransferase 1	362078	L	GO:0042054	0	0	1	0	0	0	0	0	0	0	0	0	0	0	0	0
Ehmt2	euchromatic histone lysine methyltransferase 2	361798	M	GO:0042054	0	0	1	0	0	0	0	0	0	0	0	0	0	0	0	0
Ezh1	enhancer of zeste 1 polycomb repressive complex 2 subunit	303547	M	GO:0042054	0	0	1	0	0	0	0	0	0	0	0	0	0	0	0	0
Ezh2	enhancer of zeste 2 polycomb repressive complex 2 subunit	312299	L	GO:0042054	0	0	1	0	0	0	0	0	0	0	0	0	0	0	0	0
Fbl	fibrillarin	292747	M	GO:0042054	0	0	1	0	0	0	0	0	0	0	0	0	0	0	0	0
Jarid2	jumonji and AT-rich interaction domain containing 2	681740	L	GO:0042054; GO:0032452	0	0	1	1	0	0	0	0	0	0	0	0	0	0	0	0
Kmt2a	lysine methyltransferase 2A	315606	L	GO:0042054	0	0	1	0	0	0	0	0	0	0	0	0	0	0	0	0
Kmt2b	lysine methyltransferase 2B	102550344	L	GO:0042054	0	0	1	0	0	0	0	0	0	0	0	0	0	0	0	0
Kmt2c	lysine methyltransferase 2C	502710	M	GO:0042054	0	0	1	0	0	0	0	0	0	0	0	0	0	0	0	0
Kmt2e	lysine methyltransferase 2E	311968	M	GO:0042054	0	0	1	0	0	0	0	0	0	0	0	0	0	0	0	0
Kmt5a	lysine methyltransferase 5A	689820	M	GO:0042054	0	0	1	0	0	0	0	0	0	0	0	0	0	0	0	0
Kmt5b	lysine methyltransferase 5B	361688	M	GO:0042054	0	0	1	0	0	0	0	0	0	0	0	0	0	0	0	0
Kmt5c	lysine methyltransferase 5C	308345	M	GO:0042054	0	0	1	0	0	0	0	0	0	0	0	0	0	0	0	0
Mecom	MDS1 and EVI1 complex locus	294924	L	GO:0042054	0	0	1	0	0	0	0	0	0	0	0	0	0	0	0	0
Mettl23	methyltransferase like 23	287918	M	GO:0042054; GO:0044727	0	0	1	0	0	0	0	0	0	0	0	0	0	0	0	1
N6amt1	N-6 adenine-specific DNA methyltransferase 1	288309	M	GO:0042054; GO:0009008	0	0	1	0	0	0	0	0	0	0	0	0	1	0	0	0
Nsd1	nuclear receptor binding SET domain protein 1	306764	M	GO:0042054	0	0	1	0	0	0	0	0	0	0	0	0	0	0	0	0
Nsd2	nuclear receptor binding SET domain protein 2	680537	L	GO:0042054	0	0	1	0	0	0	0	0	0	0	0	0	0	0	0	0
Nsd3	nuclear receptor binding SET domain protein 3	290831	L	GO:0042054	0	0	1	0	0	0	0	0	0	0	0	0	0	0	0	0
Ntmt1	N-terminal Xaa-Pro-Lys N-methyltransferase 1	362103	M	GO:0042054	0	0	1	0	0	0	0	0	0	0	0	0	0	0	0	0
Prdm16	PR/SET domain 16	100366024	L	GO:0042054	0	0	1	0	0	0	0	0	0	0	0	0	0	0	0	0
Prdm2	PR/SET domain 2	313678	L	GO:0042054	0	0	1	0	0	0	0	0	0	0	0	0	0	0	0	0
Prdm6	PR/SET domain 6	307305	L	GO:0042054	0	0	1	0	0	0	0	0	0	0	0	0	0	0	0	0
Prdm9	PR/SET domain 9	365155	L close to cut off	GO:0042054	0	0	1	0	0	0	0	0	0	0	0	0	0	0	0	0
Prmt1	protein arginine methyltransferase 1	60421	M realtively high	GO:0042054	0	0	1	0	0	0	0	0	0	0	0	0	0	0	0	0
Prmt1l1	protein arginine methyltransferase 1 like 1	100361025	L	GO:0042054	0	0	1	0	0	0	0	0	0	0	0	0	0	0	0	0
Prmt2	protein arginine methyltransferase 2	499420	L	GO:0042054	0	0	1	0	0	0	0	0	0	0	0	0	0	0	0	0
Prmt3	protein arginine methyltransferase 3	89820	L	GO:0042054	0	0	1	0	0	0	0	0	0	0	0	0	0	0	0	0
Prmt5	protein arginine methyltransferase 5	364382	M	GO:0042054	0	0	1	0	0	0	0	0	0	0	0	0	0	0	0	0
Prmt6	protein arginine methyltransferase 6	295384	L	GO:0042054	0	0	1	0	0	0	0	0	0	0	0	0	0	0	0	0
Prmt7	protein arginine methyltransferase 7	361402	M	GO:0042054	0	0	1	0	0	0	0	0	0	0	0	0	0	0	0	0
Prmt9	protein arginine methyltransferase 9	291947	L	GO:0042054	0	0	1	0	0	0	0	0	0	0	0	0	0	0	0	0
Setbp1	SET binding protein 1	291423	L	GO:0042054	0	0	1	0	0	0	0	0	0	0	0	0	0	0	0	0
Setd1a	SET domain containing 1A, histone lysine methyltransferase	309001	L	GO:0042054	0	0	1	0	0	0	0	0	0	0	0	0	0	0	0	0
Setd1b	SET domain containing 1B, histone lysine methyltransferase	100359816	L	GO:0042054	0	0	1	0	0	0	0	0	0	0	0	0	0	0	0	0
Setd2	SET domain containing 2, histone lysine methyltransferase	316013	M	GO:0042054	0	0	1	0	0	0	0	0	0	0	0	0	0	0	0	0
Setd3	SET domain containing 3, actin histidine methyltransferase	299295	M	GO:0042054	0	0	1	0	0	0	0	0	0	0	0	0	0	0	0	0
Setd4	SET domain containing 4	245975	L	GO:0042054	0	0	1	0	0	0	0	0	0	0	0	0	0	0	0	0
Setd5	SET domain containing 5	297514	M	GO:0042054	0	0	1	0	0	0	0	0	0	0	0	0	0	0	0	0
Setd7	SET domain containing 7, histone lysine methyltransferase	689954	M	GO:0042054	0	0	1	0	0	0	0	0	0	0	0	0	0	0	0	0
Setdb1	SET domain bifurcated histone lysine methyltransferase 1	689883	M	GO:0042054	0	0	1	0	0	0	0	0	0	0	0	0	0	0	0	0
Setdb2	SET domain bifurcated histone lysine methyltransferase 2	100361710	L	GO:0042054	0	0	1	0	0	0	0	0	0	0	0	0	0	0	0	0
Setmar	SET domain and mariner transposase fusion gene	500281	L	GO:0042054	0	0	1	0	0	0	0	0	0	0	0	0	0	0	0	0
Smyd1	SET and MYND domain containing 1	297333	M realtively high	GO:0042054	0	0	1	0	0	0	0	0	0	0	0	0	0	0	0	0
Smyd2	SET and MYND domain containing 2	289372	M realtively high	GO:0042054	0	0	1	0	0	0	0	0	0	0	0	0	0	0	0	0
Smyd5	SMYD family member 5	312503	L	GO:0042054	0	0	1	0	0	0	0	0	0	0	0	0	0	0	0	0
Suv39h1	SUV39H1 histone lysine methyltransferase	302553	L	GO:0042054	0	0	1	0	0	0	0	0	0	0	0	0	0	0	0	0
Suz12	SUZ12 polycomb repressive complex 2 subunit	688041	M	GO:0042054	0	0	1	0	0	0	0	0	0	0	0	0	0	0	0	0
Ttll12	tubulin tyrosine ligase like 12	300105	L	GO:0042054	0	0	1	0	0	0	0	0	0	0	0	0	0	0	0	0
Wdr5	WD repeat domain 5	362093	M	GO:0042054	0	0	1	0	0	0	0	0	0	0	0	0	0	0	0	0
Eya1	EYA transcriptional coactivator and phosphatase 1	502935	L	GO:0140789	0	0	0	0	0	0	0	1	0	0	0	0	0	0	0	0
Eya2	EYA transcriptional coactivator and phosphatase 2	156826	L	GO:0140789	0	0	0	0	0	0	0	1	0	0	0	0	0	0	0	0
Eya3	EYA transcriptional coactivator and phosphatase 3	313027	M	GO:0140789	0	0	0	0	0	0	0	1	0	0	0	0	0	0	0	0
Dtx3l	deltex E3 ubiquitin ligase 3L	498089	L	GO:0140852	0	0	0	0	1	0	0	0	0	0	0	0	0	0	0	0
Huwe1	HECT, UBA and WWE domain containing E3 ubiquitin protein ligase 1	501546	M	GO:0140852	0	0	0	0	1	0	0	0	0	0	0	0	0	0	0	0
Msl2	MSL complex subunit 2	315959	M	GO:0140852	0	0	0	0	1	0	0	0	0	0	0	0	0	0	0	0
Pcgf3	polycomb group ring finger 3	305624	L	GO:0140852	0	0	0	0	1	0	0	0	0	0	0	0	0	0	0	0
Pcgf5	polycomb group ring finger 5	681178	M	GO:0140852	0	0	0	0	1	0	0	0	0	0	0	0	0	0	0	0
Rnf168	ring finger protein 168	690043	L	GO:0140852	0	0	0	0	1	0	0	0	0	0	0	0	0	0	0	0
Rnf2	ring finger protein 2	304850	M	GO:0140852	0	0	0	0	1	0	0	0	0	0	0	0	0	0	0	0
Rnf20	ring finger protein 20	313216	L	GO:0140852	0	0	0	0	1	0	0	0	0	0	0	0	0	0	0	0
Trim37	tripartite motif-containing 37	360592	L	GO:0140852	0	0	0	0	1	0	0	0	0	0	0	0	0	0	0	0
Ubr2	ubiquitin protein ligase E3 component n-recognin 2	363188	M	GO:0140852	0	0	0	0	1	0	0	0	0	0	0	0	0	0	0	0
Uhrf1	ubiquitin-like with PHD and ring finger domains 1	316129	L	GO:0140852	0	0	0	0	1	0	0	0	0	0	0	0	0	0	0	0
Bap1	Brca1 associated protein 1	306257	M	GO:0140934	0	0	0	0	0	1	0	0	0	0	0	0	0	0	0	0
Mindy1	MINDY lysine 48 deubiquitinase 1	310665	M	GO:0140934	0	0	0	0	0	1	0	0	0	0	0	0	0	0	0	0
Mindy2	MINDY lysine 48 deubiquitinase 2	363089	M	GO:0140934	0	0	0	0	0	1	0	0	0	0	0	0	0	0	0	0
Mysm1	myb-like, SWIRM and MPN domains 1	298247	M	GO:0140934	0	0	0	0	0	1	0	0	0	0	0	0	0	0	0	0
Usp16	ubiquitin specific peptidase 16	288306	M	GO:0140934	0	0	0	0	0	1	0	0	0	0	0	0	0	0	0	0
Usp3	ubiquitin specific peptidase 3	363084	L	GO:0140934	0	0	0	0	0	1	0	0	0	0	0	0	0	0	0	0
Usp36	ubiquitin specific peptidase 36	303700	L	GO:0140934	0	0	0	0	0	1	0	0	0	0	0	0	0	0	0	0
Usp49	ubiquitin specific peptidase 49	316211	L	GO:0140934	0	0	0	0	0	1	0	0	0	0	0	0	0	0	0	0
Apex1	apurinic/apyrimidinic endodeoxyribonuclease 1	79116	M	GO:0044029	0	0	0	0	0	0	0	0	0	0	0	0	0	0	1	0
Apobec1	apolipoprotein B mRNA editing enzyme catalytic subunit 1	25383	L	GO:0044029	0	0	0	0	0	0	0	0	0	0	0	0	0	0	1	0
Apobec2	apolipoprotein B mRNA editing enzyme catalytic subunit 2	301226	M realtively high	GO:0044029	0	0	0	0	0	0	0	0	0	0	0	0	0	0	1	0
Egr1	early growth response 1	24330	L	GO:0044029	0	0	0	0	0	0	0	0	0	0	0	0	0	0	1	0
Ogg1	8-oxoguanine DNA glycosylase	81528	L	GO:0044029	0	0	0	0	0	0	0	0	0	0	0	0	0	0	1	0
Tet1	tet methylcytosine dioxygenase 1	309902	L	GO:0044029; GO:0044727	0	0	0	0	0	0	0	0	0	0	0	0	0	0	1	1
Tet2	tet methylcytosine dioxygenase 2	310859	L	GO:0044029	0	0	0	0	0	0	0	0	0	0	0	0	0	0	1	0
Tet3	tet methylcytosine dioxygenase 3	680576	L	GO:0044029; GO:0044727	0	0	0	0	0	0	0	0	0	0	0	0	0	0	1	1
Zmpste24	zinc metallopeptidase STE24	313564	M	GO:0044029	0	0	0	0	0	0	0	0	0	0	0	0	0	0	1	0
